# Supplementary material for: Novel High-Quality Amoeba Genomes Reveal Widespread Codon Usage Mismatch Between Giant Viruses and Their Hosts
Source: Genome Biol Evol. 2025 Jan 6;17(1):evae271. doi: 10.1093/gbe/evae271 (PMC11702301; doi:10.1093/gbe/evae271)
Supplement: evae271_Supplementary_Data [file evae271_supplementary_data.zip]

Archive with 2 entries (2 files):
- Supplementary_Figures_v2.pdf
- Supplementary_Tables_v7.xlsx
